# Supplementary material for: The Relationship between Angiogenic Factors and Energy Metabolism in Preeclampsia
Source: Nutrients. 2022 May 23;14(10):2172. doi: 10.3390/nu14102172 (PMC9145768; doi:10.3390/nu14102172)
Supplement: Supplementary file 1 [file nutrients-14-02172-s001.zip]

Archive with 1 entries (1 files):
- nutrients-1715636-supplementary.pdf
